# Supplementary material for: Liposomal Lactoferrin Exerts Antiviral Activity against HCoV-229E and SARS-CoV-2 Pseudoviruses In Vitro
Source: Viruses. 2023 Apr 15;15(4):972. doi: 10.3390/v15040972 (PMC10142420; doi:10.3390/v15040972)
Supplement: Supplementary file 1 [file viruses-15-00972-s001.zip]

Archive with 1 entries (1 files):
- viruses-2324940-supplementary.pdf
